# Supplementary material for: New Steroids Obtained from Ailanthus altissima Leaves Inhibit the Invasive Bacteria Xanthomonas oryzae pv. oryzae and Pseudomonas syringae pv. maculicola
Source: Molecules. 2025 Jun 13;30(12):2576. doi: 10.3390/molecules30122576 (PMC12195840; doi:10.3390/molecules30122576)
Supplement: Supplementary file 1 [file molecules-30-02576-s001.zip]

Archive with 1 entries (1 files):
- molecules-3642434-supplementary.pdf
